# Supplementary material for: Comparative Study Between Cognitive Phenotypes of Myalgic Encephalomyelitis/Chronic Fatigue Syndrome and Multiple Sclerosis
Source: Diagnostics (Basel). 2025 Feb 17;15(4):487. doi: 10.3390/diagnostics15040487 (PMC11854609; doi:10.3390/diagnostics15040487)
Supplement: Supplementary file 1 [file diagnostics-15-00487-s001.zip]

Archive with 1 entries (1 files):
- diagnostics-3435668-supplementary.pdf
